# Supplementary material for: Obstructive Sleep Apnoea in Children with Down Syndrome: A Multidisciplinary Approach
Source: J Pers Med. 2022 Dec 28;13(1):71. doi: 10.3390/jpm13010071 (PMC9862921; doi:10.3390/jpm13010071)
Supplement: Supplementary file 1 [file jpm-13-00071-s001.zip]

Archive with 5 entries (5 files):
- Supplementary file S1.pdf
- Table S1.pdf
- Table S2.pdf
- Table S3.pdf
- Table S4.pdf
